# Supplementary material for: Survival of Escherichia coli in Edible Land Snails: Implications for Heliciculture and Public Health
Source: Pathogens. 2024 Feb 26;13(3):204. doi: 10.3390/pathogens13030204 (PMC10976252; doi:10.3390/pathogens13030204)
Supplement: Supplementary file 1 [file pathogens-13-00204-s001.zip]

Archive with 1 entries (1 files):
- pathogens-2841577-supplementary.xlsx
